# Supplementary material for: A mutant-based analysis of the establishment of Nod-independent symbiosis in the legume Aeschynomene evenia
Source: Plant Physiol. 2022 Jul 25;190(2):1400–17. doi: 10.1093/plphys/kiac325 (PMC9516736; doi:10.1093/plphys/kiac325)
Supplement: kiac325_Supplementary_Data [file kiac325_supplementary_data.zip]

Archive with 2 entries (2 files):
- Supplemental Figures S1S17 vf.pdf
- Supplemental Tables S15.xlsx
