# Supplementary material for: A mutant-based analysis of the establishment of Nod-independent symbiosis in the legume Aeschynomene evenia
Source: Plant Physiol. 2022 Jul 25;190(2):1400–17. doi: 10.1093/plphys/kiac325 (PMC9516736; doi:10.1093/plphys/kiac325)
Supplement: kiac325_Supplementary_Data [file kiac325_supplementary_data.zip › Supplemental Tables S15.xlsx]

## Sheet: Table S1
	Supplemental Table S1. Molecular and phenotypic properties of Aeschynomene evenia nodulation mutants
	Gene	Mutant	Allele	Mutation effect		Nodulation with Bradyrhizobium ORS278	Mycorrhization with R. irregularis	Pleiotropy
				Nucleotide change	Amino-acid change
	AeCCaMK (Ae08g13330)	H34	ccamk-1	G3905 to A	A450 to STOP	Nod-
		J31	ccamk-2	G2405 to A	S341 to STOP	Nod-
		T26	ccamk-3	C1204 to T	P218 to L	Nod-	Myc-
		AK7	ccamk-4	C1965 to T	Splice site	Nod-
	AeCRK (Ae05g12380)	I10	crk-1	G2228 to A	Splice site	Bump+ (low)	Myc+
		J42	crk-2	G1062 to A	G354 to E	Bump+ (low)	Myc+
	AeCYCLOPS (Ae05g02230)	L33	cyclops-1	G2372 to A	Splice site	Fix- (low)
		S31	cyclops-2	G2325 to A	Splice site	Nod-	Myc-
	AeNIN (Ae07g00100)	A21	nin-1	A2105 to T	Q702 to L	Fix-
		E26	nin-2	C1919 to T	Q352 to STOP	Nod-
		G40	nin-3	A2800 to G C2768 to T	K647 to E P636 to L	Nod-
		S11	nin-4	A339 to T	R114 to STOP	Nod-
		V20	nin-5	T142 to A	L48 to Q	Nod-
		Y11	nin-6	C3173 to T	R729 to STOP	Nod-	Myc+
		AD8	nin-7	C3048 to T	L687 to F	Nod-
	AeNSP2 (Ae08g09660)	C10	nsp2-1	C692 to T	P231 to L	Nod-		ARH-
		J25	nsp2-2	A430 to T	R144 to STOP	Nod-		ARH-
		M30	nsp2-3	G1545 to A	W515 to STOP	Nod-	Myc+	ARH-
		AK8	nsp2-4	C806 to T	S269 to F	Nod-		ARH-
	AePOLLUX (Ae04g09220)	C15	pollux-1	G1699 to A	G237 to R	Fix-
		E28	pollux-2	G5039 to A	W716 to STOP	Nod-	Myc-
		H10	pollux-3	G5476 to T	E833 to STOP	Nod-
		J33	pollux-4	G3444 to A	G520 to E	Nod-
		P34	pollux-5	G1931 to A	S314 to N	Fix- (low)
		R16	pollux-6	A1944 to T	E318 to D	Bump+
	NB: This table comprises data obtained on A. evenia mutants by Quilbé et al. (2021) and with this study.
	Recorded phenotypes : Nod- (no nodules), Bump+ (presence of bumps), Fix- (presence of ineffective nodules), Myc+ (mycorrhized), Myc- (no mycorrhization), ARH- (No axillary root hairs). (low) indicates a phenotype occuring at a low frequency.

## Sheet: Table S2
Supplemental Table S2. Genetic determinism of nin mutants
Gene	Mutant	Allele	F2 segregation WT:mutant	(*, P< 0,05)	Mutant F2 Genotyping
AeNIN	A21	nin-1	F2 443:143	3:1*	-
	E26	nin-2	F2 191:55	3:1*	20/20

## Sheet: Table S3
Supplemental Table S3. Allelism tests performed on nin mutants
Gene	Crossing (♀ x ♂)	n F1 plants (n pods)	F1 phenotype
AeNIN	A21 x E26	21(4)	mutant
	E26 x Y11	14(4)	mutant

## Sheet: TableS4
Supplemental Table S4. Expression data of A. evenia genes induced or repressed during nodulation
Nodulation pattern	Gene	Ae name	Tissue expression in A. evenia (FPKM)
			Root +KNO3	Root -KNO3	Nodules 4dpi	Nodules 7dpi	Nodules 14dpi	Stem	Leaf	Flower	Pod
Repressed nodulation	AeAMT3	Ae03g29540	14.4	32.15	5.67	1.48	1.18	1.53	9.56	3.14	1.6
	AeCCD7	Ae02g22440	18.79	36.87	1.37	1.71	0.1	1.11	0.17	0	0.07
	AeERN1	Ae06g15750	22.8	44.35	8.77	8.75	4.38	0.15	0.08	0.17	2.53
	AeERN3	Ae03g25920	1.55	4.33	0	0	0	0	0	0	0
	AeEXP	Ae05g09290	17.92	55.02	0.19	0	0.18	0	0	0	0.18
	AeHPP	Ae10g14910	27.06	36.78	4.52	2.81	0.37	0.35	0	0	0.18
	AeNSP2	Ae08g09660	14.92	28.55	0.97	1.64	0.68	0.8	0.5	0.34	0.32
	AePL	Ae01g30710	14.48	35.02	0.06	0.13	0	0	0	0	0
	AeRSL2	Ae09g24590	18.13	45.28	0.21	0	0.13	0.13	0	0	0
Induced during nodulation	AeCRK	Ae05g12380	2.28	2.85	16.04	49.92	119.68	0	0.03	0	0
	AeNIN	Ae07g00100	2.89	4.92	24.48	73.28	174.15	0.08	0.02	0.14	0.04
	AeSBT	Ae05g09230	4.47	6.46	96.73	574.03	793.15	0.13	0.57	1.28	0.26
	AeSYMREM1	Ae03g30480	0.29	0	41.07	71.57	9.14	0.15	0	0	0.32
	AeVPY	Ae05g16930	0.54	1.05	17.63	53.53	54.84	0.04	0.08	0.55	0.31
NB: Gene expression values represent normalized read counts (FPKM) obtained from the A. evenia Gene Atlas available in the AeschynomeneBase web portal (http://aeschynomenebase.fr/).

## Sheet: Table S5
Supplemental Table S5. List of genes with the primers used for gene expression analysis.
Gene	Ae name	Primers	Séquence 5'-3'
AeAMT3	Ae03g29540	AeAMT3-F	TGAGAAGCTCTTACCATTT
		AeAMT3-R	AAACCACCATTCTTGTAGT
AeCCD7	Ae02g22440	AeCCD7-F	AGAGACTGGTGAGAATGATT
		AeCCD7-R	CTCCTTGGTGGCATCTTA
AeCRK	Ae05g12380	AeCRK-F	CCCCAATAGTTCTGAGCCAACC
		AeCRK-R	AGGAAGAGGCCATAGAGCCTTG
AeEF1a	Ae09g20140	AeEF1-F	TGCTGGTATGGTTAAGATGGTTCC
		AeEF1-R	TTCTTCTTCTGTGCTGCCTTGG
AeENOD40	non annoté	AeNOD40-F	CACACTTCTCCTCCATTCACTTTTC
		AeNOD40-R	TTGCCATACTTGTAGCCAAAAGC
AeERN1	Ae06g15750	AeERN1-F	ACTCGCACCAACTTCATA
		AeERN1-R	TGTTATTAAGAAGATTCCTGATCC
AeERN3	Ae03g25920	AeERN3-F	GATGTGGAGAGGCAGTTA
		AeERN3-R	GGAGAGAGCGTAATTTCC
AeEXO70I	Ae08g04110	AeEXO70I-1-F	CGTGTATCAGAAGCAAGC
		AeEXO70I-1-R	CCAAGCACTTCAAGAATGT
AeEXP	Ae05g09290	AeEXP-F	GGCTTCCACAATAGTTCAA
		AeEXP-R	GACTGGGTCGAAATATAATTTG
AeHPP	Ae10g14910	AeHPP-F	CACCGCCTCCTCGCCTTC
		AeHPP-R	TCCAACAACTCCCTCTCCATCAAC
AeNIN	Ae07g00100	AeNIN-F	CAACAGAACAAGGGGAAAGGGG
		AeNIN-R	TAATGAGGCAGAGGCGGAAGTG
AeNSP2	Ae08g09660	AeNSP2-F	ATAACAATGGACATGCTGGAT
		AeNSP2-R	GGTAGTCGTCGGAAGAGG
AePL	Ae01g30710	AePL-F	ACCTCACTGCCTATTCAAC
		AePL-R	AAGCCAATAGCACAGTCA
AePT4	Ae08g08360	AePT4-F	GCTGTTTGCTCTGCTTTA
		AePT4-R	CATCCACCGTGTAGTTCT
AeRAD1	Ae01g19180	AeRAD1-F	TATGCAAACAGTTTAGGAATCA
		AeRAD1-R	ATCATCTGAAGTACCGAGTT
AeRAM1	Ae06g18380	AeRAM1-F	GTAATTCCCTCGGTAATCTGTT
		AeRAM1-R	TGGCTTCCTGCTCAACTA
AeRSL2	Ae09g24590	AeRSL2-F	GTCTCAGAGAAGCACTGT
		AeRSL2-R	CATTGAAAACCATGTGAACTAA
AeSBT	Ae05g09230	AeSBT-F	ATGAAGGAATGCCACCTCCACC
		AeSBT-R	TGTGTGTGCCGTGTCCATTATC
AeSTR	Ae05g35200	AeSTR-F	TTCCTCGTATGTCATATCTTCA
		AeSTR-R	GCATTGGTTGTGATAAGTGA
AeSBTM1	Ae05g09240	AeSBTM1-F	TGATATAGGCGGAGGAGT
		AeSBTM1-R	ACATGAACAGCAGGAAGTA
AeSYMREM1	Ae03g30480	AeSYMREM1-F	TGATGATGCTGCTGATGA
		AeSYMREM1-R	TTTGGGTTGTGAAGAAGTG
AeVPY	Ae05g16930	AeVPY-F	CTGAGGCTTCTCTTGCTTA
		AeVPY-R	CTATGGCTGCTGCTATGT
AeUbi	Ae10g10900	AeUbi-F	TCAAAGTGAAGACTCTAACCG
		AeUbi-R	CAAGTGAAGCACGGAACC
RiGADPH*	Rhizophagus irregularis	RiGADPH-F	GACGTCTCAGTTGTTGATTTA
		RiGADPH-R	TTTGGCATCAAAAATACTAGA
RiLSU**		RiLSU-F	GCATATCAATAAGCGGAGGA
		RiLSU-R	ACTCCTCACGCTCCACAGA
Primers used for R. irregularis genes are from Buendia et al. (2016)* and Xue et al. (2015)**.
